# Supplementary material for: Disease characteristics and serological responses in patients with differing severity of COVID-19 infection: A longitudinal cohort study in Dhaka, Bangladesh
Source: PLoS Negl Trop Dis. 2022 Jan 4;16(1):e0010102. doi: 10.1371/journal.pntd.0010102 (PMC8759637; doi:10.1371/journal.pntd.0010102)
Supplement: S1 Data — (ZIP) [file pntd.0010102.s001.zip]

Archive with 2 entries (2 files):
- Codebook of Dataset.xlsx
- Manuscript analytical dataset.xlsx
