# Supplementary material for: Disease characteristics and serological responses in patients with differing severity of COVID-19 infection: A longitudinal cohort study in Dhaka, Bangladesh
Source: PLoS Negl Trop Dis. 2022 Jan 4;16(1):e0010102. doi: 10.1371/journal.pntd.0010102 (PMC8759637; doi:10.1371/journal.pntd.0010102)
Supplement: S1 Data — (ZIP) [file pntd.0010102.s001.zip › Codebook of Dataset.xlsx]

## Sheet: Codebook
Variable Name	Description of Variable	Coding category of variable
PartID	Participant ID	Exact value
CaseSev	Case Severity	0- Control 1-Asymptomatic 2-Mild 3-Moderate 4-Severe
Age	Age in years	Exact value
Sex	Sex	1-Male 2-Female
BMI	Body Mass Index (kg/m2)	Exact value
Edu	Education	Exact value
MonInc	Monthly household income (BDT)	Exact value
TotMemDiag	No. of household members diagnosed as COVID-19	Exact value
ConCase	Has the person had contact with a confirmed case?	1-Yes 2-No
HCareV	Has the person visited any health care facility?	1-Yes 2-No
Interval_1	Duration between symptom onset and enrollment	Exact value NA - Not Applicable
Interval_2	Duration between symptom onset and diagnosis	Exact value NA - Not Applicable
Interval_3	Duration between symptom onset and hospitalization	Exact value NA - Not Applicable
FirstSymptom	If symptomatic, what was the first symptom	Exact value
Fev	Fever (>38°C or >100.4°F)	1-Yes 2-No NA - Not Applicable
Cough	Cough	1-Yes 2-No NA - Not Applicable
SThroat	Soar Throat	1-Yes 2-No NA - Not Applicable
SBreath	Shortness of Breath	1-Yes 2-No NA - Not Applicable
LosSmell	Loss of smell	1-Yes 2-No NA - Not Applicable
LosTas	Loss of taste	1-Yes 2-No NA - Not Applicable
RNose	Runny nose	1-Yes 2-No NA - Not Applicable
ChPain	Chest pain	1-Yes 2-No NA - Not Applicable
MusAch	Muscle aches	1-Yes 2-No NA - Not Applicable
JPain	Joint pain	1-Yes 2-No NA - Not Applicable
Fatig	Fatigue	1-Yes 2-No NA - Not Applicable
Malaise	Malaise	1-Yes 2-No NA - Not Applicable
Head	Headache	1-Yes 2-No NA - Not Applicable
Naus	Nausea	1-Yes 2-No NA - Not Applicable
Vomit	Vomiting	1-Yes 2-No NA - Not Applicable
Diar	Diarrhea	1-Yes 2-No NA - Not Applicable
OthSym	Other symptoms	1-Yes 2-No NA - Not Applicable
OthSymDes	Other symptoms description	Exact value NA - Not Applicable
OthSymDes1	Other symptoms description another	Exact value NA - Not Applicable
OthSymDes2	Other symptoms description another	Exact value NA - Not Applicable
HighFevTemp	If fever, the highest recorded temperature (if available) °F	Exact value NA - Not Applicable
SpO	Recorded SpO2 (on admission) %	Exact value NA - Not Applicable
ResRate	Respiratory rate per min	Exact value NA - Not Applicable
PulRate	Pulse rate per min	Exact value NA - Not Applicable
BPSys	Blood pressure: Systolic (in mmHg)	Exact value NA - Not Applicable
BPDia	Blood pressure: Diastolic (in mmHg)	Exact value NA - Not Applicable
NumCom	Number of comorbidities	Exact value
DiabMel	Diabetes Mellitus	1-Yes 2-No
HeartD	Heart disease	1-Yes 2-No
HyperT	Hypertension	1-Yes 2-No
Asthma	Asthma	1-Yes 2-No
TuberC	Tuberculosis	1-Yes 2-No
LiverD	Liver disease	1-Yes 2-No
KidneyD	Kidney disease	1-Yes 2-No
OthCoMorb	Other co-morbidity	1-Yes 2-No
OthCoMorbDes	Other co-morbidity, specify	Exact value
SamColDate	Sample Collection Date	Exact Value
OnsetDt	date of symptom onset or exposure (dd/mm/yyyy)	Exact value
TotLeuCo.day1	Total Leucocyte Count	Exact Value
DifNeuT.day1	Diff. Leucocyte Count-Neutrophil	Exact Value
DifLym.day1	Diff. Leucocyte Count-Lymphocyte	Exact Value
AbsNeuT.day1	Absolute Leucocyte Count- Neutrophil	Exact Value
AbsLym.day1	Absolute Leucocyte Count- Lymphocyte	Exact Value
AbsMono.day1	Absolute Leucocyte Count- Monocyte	Exact Value
PlateL.day1	Platelate Count	Exact Value
Gluco.day1	Random blood glucose	Exact Value
Creatin.day1	Creatinine	Exact Value
SGPT.day1	ALT (SGPT)	Exact Value
SGOT.day1	AST (SGOT)	Exact Value
LDH.day1	LDH	Exact Value
CPK.day1	CK / CPK	Exact Value
CRP.day1	CRP (Quantitative)	Exact Value
Ferit.day1	Ferritin	Exact Value
ProCal.day1	Procalcitonin	Exact Value
DDimer.day1	D-Dimer	Exact Value
NLR.day1	Neutrophil-Lymphocyte Ratio	Exact Value
TotLeuCo.day28	Total Leucocyte Count	Exact value NA - Not Applicable
DifNeuT.day28	Diff. Leucocyte Count-Neutrophil	Exact value NA - Not Applicable
DifLym.day28	Diff. Leucocyte Count-Lymphocyte	Exact value NA - Not Applicable
AbsNeuT.day28	Absolute Leucocyte Count- Neutrophil	Exact value NA - Not Applicable
AbsLym.day28	Absolute Leucocyte Count- Lymphocyte	Exact value NA - Not Applicable
AbsMono.day28	Absolute Leucocyte Count- Monocyte	Exact value NA - Not Applicable
PlateL.day28	Platelate Count	Exact value NA - Not Applicable
Gluco.day28	Random blood glucose	Exact value NA - Not Applicable
Creatin.day28	Creatinine	Exact value NA - Not Applicable
SGPT.day28	ALT (SGPT)	Exact value NA - Not Applicable
SGOT.day28	AST (SGOT)	Exact value NA - Not Applicable
LDH.day28	LDH	Exact value NA - Not Applicable
CPK.day28	CK / CPK	Exact value NA - Not Applicable
CRP.day28	CRP (Quantitative)	Exact value NA - Not Applicable
Ferit.day28	Ferritin	Exact value NA - Not Applicable
ProCal.day28	Procalcitonin	Exact value NA - Not Applicable
DDimer.day28	D-Dimer	Exact value NA - Not Applicable
NLR.day28	Neutrophil-Lymphocyte Ratio	Exact value NA - Not Applicable
Viral Copies	Viral copies/ml	Exact value NA - Not Applicable
IggDay 1	SARS-CoV-2 specific IgG (ng/ml) on study day 1	Exact Value
IggDay 7	SARS-CoV-2 specific IgG (ng/ml) on study day 7	Exact value NA - Not Applicable
IggDay 14	SARS-CoV-2 specific IgG (ng/ml) on study day 14	Exact value NA - Not Applicable
IggDay 28	SARS-CoV-2 specific IgG (ng/ml) on study day 28	Exact value NA - Not Applicable
IgmDay 1	SARS-CoV-2 specific IgM (ng/ml) on study day 1	Exact value
IgmDay 7	SARS-CoV-2 specific IgM (ng/ml) on study day 7	Exact value NA - Not Applicable
IgmDay 14	SARS-CoV-2 specific IgM (ng/ml) on study day 14	Exact value NA - Not Applicable
IgmDay 28	SARS-CoV-2 specific IgM (ng/ml) on study day 28	Exact value NA - Not Applicable
