# Supplementary material for: Disease characteristics and serological responses in patients with differing severity of COVID-19 infection: A longitudinal cohort study in Dhaka, Bangladesh
Source: PLoS Negl Trop Dis. 2022 Jan 4;16(1):e0010102. doi: 10.1371/journal.pntd.0010102 (PMC8759637; doi:10.1371/journal.pntd.0010102)
Supplement: S1 Data — (ZIP) [file pntd.0010102.s001.zip › Manuscript analytical dataset.xlsx]

## Sheet: manuscript_analytical_data
PartID	CaseSev	Age	Sex	BMI	edu	MonInc	TotMemDiag	ConCase	HCareV	interval_1	interval_2	interval_3	FirstSymptom	Fev	Cough	SThroat	SBreath	LosSmell	LosTas	RNose	ChPain	MusAch	JPain	Fatig	Malaise	Head	Naus	Vomit	Diar	OthSym	OthSymDes	OthSymDes1	OthSymDes2	HighFevTemp	SpO	ResRate	PulRate	BPSys	BPDia	NumCom	DiabMel	HeartD	HyperT	Asthma	TuberC	LiverD	KidneyD	OthCoMorb	OthCoMorbDes
CP001	2	48	1	25.5206	Greater High School	25000	2	2	1	10	8	NA	FEVER	1	2	2	2	2	2	2	2	2	2	1	2	2	2	2	2	1	HICCUP		NA	100.4	NA	16	64	130	80	1	2	1	2	2	2	2	2	2
CP002	2	32	2	31.629	Greater High School	70000	2	1	2	5	1	NA	HEADACHE	1	1	2	2	1	1	2	1	1	2	2	2	1	2	2	2	2			NA	102	NA	20	82	110	75	0	2	2	2	2	2	2	2	2
CP003	1	25	2	30.4007	Greater High School	50000	1	1	2	NA	NA	NA		2	2	2	2	2	2	2	2	2	2	2	2	2	2	2	2	2			NA	NA	NA	16	80	115	75	0	2	2	2	2	2	2	2	2
CP004	2	28	1	25.9518	Greater High School	25000	1	2	2	15	11	NA	FEVER	1	1	2	2	1	1	1	2	2	2	2	2	1	2	2	1	2			NA	101	NA	20	76	120	90	1	2	2	2	1	2	2	2	2
CP005	2	53	1	22.5896	Greater High School	26000	0	1	2	10	6	NA	FEVER	1	1	2	2	1	1	2	2	2	2	2	2	2	2	2	2	2			NA	102	NA	20	78	115	75	1	2	2	1	2	2	2	2	2
CP006	1	55	2	23.4632	Less Equal High School	50000	0	1	2	NA	NA	NA		2	2	2	2	2	2	2	2	2	2	2	2	2	2	2	2	2			NA	NA	NA	18	94	125	75	0	2	2	2	2	2	2	2	2
CP007	2	30	2	25.8203	Less Equal High School	60000	5	1	2	4	2	NA	FEVER	1	2	2	2	1	1	1	2	2	2	2	2	1	1	2	2	1	GENREAL WEAKNESS	TONSILLITIS	NA	NA	NA	16	80	110	80	0	2	2	2	2	2	2	2	2
CP008	1	29	2	26.3476	Greater High School	50000	5	1	2	NA	NA	NA		2	2	2	2	2	2	2	2	2	2	2	2	2	2	2	2	2			NA	NA	NA	14	86	100	60	0	2	2	2	2	2	2	2	2
CP009	1	48	1	24.7676	Greater High School	48000	1	2	2	NA	NA	NA		2	2	2	2	2	2	2	2	2	2	2	2	2	2	2	2	2			NA	NA	NA	20	87	100	90	0	2	2	2	2	2	2	2	2
CP010	1	40	1	26.2987	Greater High School	50000	2	1	1	NA	NA	NA		2	2	2	2	2	2	2	2	2	2	2	2	2	2	2	2	2			NA	NA	NA	16	88	120	80	0	2	2	2	2	2	2	2	2
CP011	1	22	2	23.6943	Less Equal High School	50000	3	1	2	NA	NA	NA		2	2	2	2	2	2	2	2	2	2	2	2	2	2	2	2	2			NA	NA	NA	16	86	120	70	0	2	2	2	2	2	2	2	2
CP012	2	29	1	26.2956	Greater High School	100000	0	1	1	5	2	NA	FEVER	1	1	2	2	2	2	2	2	2	2	2	2	2	2	2	2	2			NA	102	NA	18	96	110	70	0	2	2	2	2	2	2	2	2
CP013	1	34	2	22.102	Greater High School	250000	0	2	2	NA	NA	NA		2	2	2	2	2	2	2	2	2	2	2	2	2	2	2	2	2			NA	NA	NA	18	82	104	68	0	2	2	2	2	2	2	2	2
CP014	1	52	2	27.6888	Greater High School	70000	3	2	2	NA	NA	NA		2	2	2	2	2	2	2	2	2	2	2	2	2	2	2	2	2			NA	NA	NA	23	86	140	77	1	2	2	1	2	2	2	2	2
CP015	1	20	2	29.3848	Less Equal High School	70000	3	2	2	NA	NA	NA		2	2	2	2	2	2	2	2	2	2	2	2	2	2	2	2	2			NA	NA	NA	24	105	107	73	0	2	2	2	2	2	2	2	2
CP016	1	43	1	20.9107	Greater High School	100000	3	2	2	NA	NA	NA		2	2	2	2	2	2	2	2	2	2	2	2	2	2	2	2	2			NA	NA	NA	20	103	108	75	0	2	2	2	2	2	2	2	2
CP017	1	40	2	25.5367	Greater High School	100000	3	2	2	NA	NA	NA		2	2	2	2	2	2	2	2	2	2	2	2	2	2	2	2	2			NA	NA	NA	18	95	108	76	0	2	2	2	2	2	2	2	2
CP018	1	69	1	20.4284	Greater High School	50000	2	2	2	NA	NA	NA		2	2	2	2	2	2	2	2	2	2	2	2	2	2	2	2	2			NA	NA	NA	18	46	127	60	3	1	2	1	2	2	2	1	2
CP019	1	35	1	20.3244	Less Equal High School	50000	2	2	2	NA	NA	NA		2	2	2	2	2	2	2	2	2	2	2	2	2	2	2	2	2			NA	NA	NA	20	74	122	78	0	2	2	2	2	2	2	2	2
CP020	1	33	2	22.8625	Greater High School	50000	2	2	2	NA	NA	NA		2	2	2	2	2	2	2	2	2	2	2	2	2	2	2	2	2			NA	NA	NA	18	82	110	75	0	2	2	2	2	2	2	2	2
CP021	1	18	1	16.8061	Less Equal High School	100000	3	2	2	NA	NA	NA		2	2	2	2	2	2	2	2	2	2	2	2	2	2	2	2	2			NA	NA	NA	17	74	102	68	0	2	2	2	2	2	2	2	2
CP022	1	35	2	21.9483	Greater High School	50000	3	2	2	NA	NA	NA		2	2	2	2	2	2	2	2	2	2	2	2	2	2	2	2	2			NA	NA	NA	27	90	106	60	0	2	2	2	2	2	2	2	2
CP023	1	31	1	25.5354	Greater High School	50000	2	1	1	NA	NA	NA		2	2	2	2	2	2	2	2	2	2	2	2	2	2	2	2	2			NA	NA	NA	20	84	121	87	0	2	2	2	2	2	2	2	2
CP024	1	38	2	27.0258	Greater High School	200000	4	1	1	NA	NA	NA		2	2	2	2	2	2	2	2	2	2	2	2	2	2	2	2	2			NA	NA	NA	18	100	120	80	0	2	2	2	2	2	2	2	2
CP025	1	55	2	29.5858	Less Equal High School	50000	0	2	2	NA	NA	NA		2	2	2	2	2	2	2	2	2	2	2	2	2	2	2	2	2			NA	NA	NA	20	70	147	109	0	2	2	2	2	2	2	2	2
CP026	1	46	2	23.1111	Greater High School	100000	3	1	2	NA	NA	NA		2	2	2	2	2	2	2	2	2	2	2	2	2	2	2	2	2			NA	NA	NA	20	74	156	100	1	2	2	1	2	2	2	2	2
CP027	1	44	2	26.1066	Less Equal High School	150000	3	2	2	NA	NA	NA		2	2	2	2	2	2	2	2	2	2	2	2	2	2	2	2	2			NA	NA	NA	18	82	130	83	1	2	2	2	2	2	2	2	1	THYROID
CP028	1	42	1	25.4327	Greater High School	200000	2	1	2	NA	NA	NA		2	2	2	2	2	2	2	2	2	2	2	2	2	2	2	2	2			NA	NA	NA	21	70	116	64	0	2	2	2	2	2	2	2	2
CP029	1	35	2	20.8117	Less Equal High School	60000	4	2	2	NA	NA	NA		2	2	2	2	2	2	2	2	2	2	2	2	2	2	2	2	2			NA	NA	NA	17	74	110	70	0	2	2	2	2	2	2	2	2
CP030	1	23	2	24.7768	Less Equal High School	60000	4	1	2	NA	NA	NA		2	2	2	2	2	2	2	2	2	2	2	2	2	2	2	2	2			NA	NA	NA	20	96	101	75	0	2	2	2	2	2	2	2	2
CP031	1	32	1	24.6914	Less Equal High School	40000	1	1	2	NA	NA	NA		2	2	2	2	2	2	2	2	2	2	2	2	2	2	2	2	2			NA	NA	NA	20	89	115	75	0	2	2	2	2	2	2	2	2
HC001	0	36	1	26.6749	Greater High School	150000	0	2	2	NA	NA	NA	NA	NA	NA	NA	NA	NA	NA	NA	NA	NA	NA	NA	NA	NA	NA	NA	NA	NA	NA	NA	NA	NA	NA	NA	NA	NA	NA	0	2	2	2	2	2	2	2	2	2
HC002	0	31	1	26.3656	Greater High School	100000	0	2	2	NA	NA	NA	NA	NA	NA	NA	NA	NA	NA	NA	NA	NA	NA	NA	NA	NA	NA	NA	NA	NA	NA	NA	NA	NA	NA	NA	NA	NA	NA	0	2	2	2	2	2	2	2	2	2
HC003	0	52	2	20.8889	Greater High School	250000	0	2	2	NA	NA	NA	NA	NA	NA	NA	NA	NA	NA	NA	NA	NA	NA	NA	NA	NA	NA	NA	NA	NA	NA	NA	NA	NA	NA	NA	NA	NA	NA	0	2	2	2	2	2	2	2	2	2
HC004	0	31	1	27.3464	Greater High School	200000	0	2	2	NA	NA	NA	NA	NA	NA	NA	NA	NA	NA	NA	NA	NA	NA	NA	NA	NA	NA	NA	NA	NA	NA	NA	NA	NA	NA	NA	NA	NA	NA	0	2	2	2	2	2	2	2	2	2
HC005	0	26	2	27.4194	Greater High School	100000	0	2	2	NA	NA	NA	NA	NA	NA	NA	NA	NA	NA	NA	NA	NA	NA	NA	NA	NA	NA	NA	NA	NA	NA	NA	NA	NA	NA	NA	NA	NA	NA	0	2	2	2	2	2	2	2	2	2
HC006	0	50	2	29.1589	Less Equal High School	100000	0	2	2	NA	NA	NA	NA	NA	NA	NA	NA	NA	NA	NA	NA	NA	NA	NA	NA	NA	NA	NA	NA	NA	NA	NA	NA	NA	NA	NA	NA	NA	NA	0	2	2	2	2	2	2	2	2	2
HC007	0	63	2	31.338	Less Equal High School	60000	0	2	2	NA	NA	NA	NA	NA	NA	NA	NA	NA	NA	NA	NA	NA	NA	NA	NA	NA	NA	NA	NA	NA	NA	NA	NA	NA	NA	NA	NA	NA	NA	0	2	2	2	2	2	2	2	2	2
HC008	0	42	2	28.578	Greater High School	36000	0	2	2	NA	NA	NA	NA	NA	NA	NA	NA	NA	NA	NA	NA	NA	NA	NA	NA	NA	NA	NA	NA	NA	NA	NA	NA	NA	NA	NA	NA	NA	NA	0	2	2	2	2	2	2	2	2	2
HC009	0	28	2	22.8195	Greater High School	100000	0	2	2	NA	NA	NA	NA	NA	NA	NA	NA	NA	NA	NA	NA	NA	NA	NA	NA	NA	NA	NA	NA	NA	NA	NA	NA	NA	NA	NA	NA	NA	NA	0	2	2	2	2	2	2	2	2	2
HC010	0	50	2	29.3333	Less Equal High School	40000	0	2	2	NA	NA	NA	NA	NA	NA	NA	NA	NA	NA	NA	NA	NA	NA	NA	NA	NA	NA	NA	NA	NA	NA	NA	NA	NA	NA	NA	NA	NA	NA	1	2	2	2	2	2	2	2	2	2
HC011	0	54	1	23.7812	Greater High School	35000	0	2	2	NA	NA	NA	NA	NA	NA	NA	NA	NA	NA	NA	NA	NA	NA	NA	NA	NA	NA	NA	NA	NA	NA	NA	NA	NA	NA	NA	NA	NA	NA	0	2	2	2	2	2	2	2	2	2
HC013	0	41	1	22.4996	Greater High School	32000	0	2	2	NA	NA	NA	NA	NA	NA	NA	NA	NA	NA	NA	NA	NA	NA	NA	NA	NA	NA	NA	NA	NA	NA	NA	NA	NA	NA	NA	NA	NA	NA	0	2	2	2	2	2	2	2	2	2
HC014	0	42	1	23.03	Greater High School	50000	0	2	2	NA	NA	NA	NA	NA	NA	NA	NA	NA	NA	NA	NA	NA	NA	NA	NA	NA	NA	NA	NA	NA	NA	NA	NA	NA	NA	NA	NA	NA	NA	0	2	2	2	2	2	2	2	2	2
HC018	0	30	1	29.3947	Greater High School	70000	0	2	2	NA	NA	NA	NA	NA	NA	NA	NA	NA	NA	NA	NA	NA	NA	NA	NA	NA	NA	NA	NA	NA	NA	NA	NA	NA	NA	NA	NA	NA	NA	0	2	2	2	2	2	2	2	2	2
HC019	0	29	2	22.2656	Greater High School	70000	0	2	2	NA	NA	NA	NA	NA	NA	NA	NA	NA	NA	NA	NA	NA	NA	NA	NA	NA	NA	NA	NA	NA	NA	NA	NA	NA	NA	NA	NA	NA	NA	0	2	2	2	2	2	2	2	2	2
HC020	0	44	1	26.8122	Less Equal High School	40000	0	2	2	NA	NA	NA	NA	NA	NA	NA	NA	NA	NA	NA	NA	NA	NA	NA	NA	NA	NA	NA	NA	NA	NA	NA	NA	NA	NA	NA	NA	NA	NA	0	2	2	2	2	2	2	2	2	2
HC021	0	49	1	23.1405	Greater High School	50000	0	2	2	NA	NA	NA	NA	NA	NA	NA	NA	NA	NA	NA	NA	NA	NA	NA	NA	NA	NA	NA	NA	NA	NA	NA	NA	NA	NA	NA	NA	NA	NA	0	2	2	2	2	2	2	2	2	2
HC022	0	60	1	26.0262	Greater High School	35000	0	2	2	NA	NA	NA	NA	NA	NA	NA	NA	NA	NA	NA	NA	NA	NA	NA	NA	NA	NA	NA	NA	NA	NA	NA	NA	NA	NA	NA	NA	NA	NA	1	2	2	2	2	2	2	2	2	2
HC023	0	57	1	19.6623	Less Equal High School	10000	0	2	2	NA	NA	NA	NA	NA	NA	NA	NA	NA	NA	NA	NA	NA	NA	NA	NA	NA	NA	NA	NA	NA	NA	NA	NA	NA	NA	NA	NA	NA	NA	0	2	2	2	2	2	2	2	2	2
HC028	0	50	1	29.7442	Less Equal High School	10000	0	2	2	NA	NA	NA	NA	NA	NA	NA	NA	NA	NA	NA	NA	NA	NA	NA	NA	NA	NA	NA	NA	NA	NA	NA	NA	NA	NA	NA	NA	NA	NA	0	2	2	2	2	2	2	2	2	2
HC029	0	22	2	17.7778	Less Equal High School	50000	0	2	2	NA	NA	NA	NA	NA	NA	NA	NA	NA	NA	NA	NA	NA	NA	NA	NA	NA	NA	NA	NA	NA	NA	NA	NA	NA	NA	NA	NA	NA	NA	0	2	2	2	2	2	2	2	2	2
KH001	2	45	1	30.1194	Greater High School	90000	2	1	1	10	7	9	FEVER	1	1	2	2	1	1	2	2	1	2	1	2	2	2	2	2	2			NA	103	97	28	70	140	90	0	2	2	2	2	2	2	2	2
KH002	3	38	2	32.0312	Less Equal High School	22000	0	1	2	12	6	11	FEVER	1	2	1	1	2	2	2	2	1	2	2	2	2	2	2	2	2			NA	103	98	28	114	120	90	3	1	2	1	1	2	2	2	2
KH003	3	35	1	27.0538	Less Equal High School	25000	0	2	2	8	6	5	FEVER	1	1	2	1	2	2	2	2	2	2	2	2	2	2	2	2	2			NA	104	99	30	98	120	80	0	2	2	2	2	2	2	2	2
KH004	4	45	1	31.0329	Greater High School	80000	0	2	2	12	5	11	COUGH	1	1	2	1	2	2	2	2	1	2	2	2	2	2	2	2	2			NA	101	89	30	91	120	85	1	2	2	2	1	2	2	2	2
KH005	2	70	1	27.0538	Greater High School	320000	1	2	1	2	-1	0	LOSS OF TASTE	2	2	2	2	2	1	2	2	2	2	2	2	2	2	2	2	2			NA	NA	98	19	62	120	72	2	1	2	2	2	2	2	1	2
KH006	4	70	1	24.623	Greater High School	32000	1	1	1	15	7	10	FEVER	1	1	2	1	2	2	2	2	1	2	2	2	2	2	2	2	2			NA	101	88	30	71	110	70	3	1	2	1	1	2	2	2	2
KH007	4	30	1	33.4622	Greater High School	100000	0	2	2	10	5	10	FEVER	1	1	2	1	2	2	2	2	2	2	2	2	2	2	2	2	2			NA	102	88	45	114	128	71	0	2	2	2	2	2	2	2	2
KH008	3	65	2	22.6003	Less Equal High School	60000	1	1	1	15	11	11	HEADACHE	1	1	2	1	2	2	2	2	2	2	2	2	1	2	2	2	2			NA	102	90	20	67	108	98	2	1	2	1	2	2	2	2	2
KH009	3	30	2	21.9671	Less Equal High School	50000	0	2	2	11	6	5	SNEEZING	1	2	2	1	2	2	2	2	2	2	2	2	2	2	2	2	1	SNEEZE		NA	100	99	27	102	107	80	0	2	2	2	2	2	2	2	2
KH010	3	63	1	23.4509	Greater High School	200000	0	2	2	8	3	4	FEVER	1	1	2	1	2	2	2	2	2	2	2	2	2	2	2	2	2			NA	102	93	25	84	116	74	1	2	1	2	2	2	2	2	2
KH011	3	45	1	24.093	Less Equal High School	15000	0	2	2	13	5	11	FEVER	1	1	2	1	2	2	2	2	2	2	2	2	2	2	2	2	2			NA	101	92	30	97	127	87	0	2	2	2	2	2	2	2	2
KH012	4	42	2	29.5858	Greater High School	48000	1	2	2	13	10	11	FEVER	1	2	2	1	1	1	2	2	2	2	2	2	2	2	2	2	1	BACK PAIN		NA	103	86	31	90	97	76	1	1	2	2	2	2	2	2	2
KH013	3	59	1	29.7619	Greater High School	100000	3	2	1	18	9	14	FEVER	1	2	2	1	2	2	2	2	2	1	2	2	2	2	2	2	2			NA	102	97	22	85	148	81	0	2	2	2	2	2	2	2	2
KH014	2	24	1	26.2346	Greater High School	100000	3	1	1	9	6	5	FEVER	1	2	2	2	2	2	2	2	2	2	2	2	2	2	2	2	2			NA	101	99	22	92	120	80	0	2	2	2	2	2	2	2	2
KH015	4	67	1	19.5799	Less Equal High School	100000	2	2	1	11	8	5	LOSS OF TASTE	1	1	2	1	2	1	2	2	2	2	2	2	2	2	2	2	2			NA	101	85	40	86	115	74	1	2	1	2	2	2	2	2	2
KH016	3	50	2	24.7768	Greater High School	100000	4	1	2	11	4	5	COUGH	1	1	2	1	2	2	2	2	2	2	2	2	2	2	2	2	2			NA	101	94	18	66	127	67	1	2	2	1	2	2	2	2	2
KH017	3	48	1	28.6501	Less Equal High School	30000	0	2	2	16	6	11	FEVER	1	1	2	1	1	1	2	2	2	2	2	2	1	2	2	2	2			NA	104	95	23	111	127	80	1	2	2	1	2	2	2	2	2
KH018	4	57	1	27.1416	Greater High School	200000	0	1	2	8	5	6	COUGH	1	1	2	1	2	2	2	2	2	2	2	2	2	2	1	2	2			NA	101	51	25	77	168	100	3	1	2	1	1	2	2	2	2
KH019	3	38	1	26.4463	Less Equal High School	15000	2	2	2	9	7	6	FEVER	1	1	2	1	1	1	2	2	2	2	2	2	2	2	2	2	2			NA	103	97	20	86	119	80	2	2	2	2	1	2	1	2	2
KH020	4	60	2	32.8731	Less Equal High School	250000	1	2	1	8	5	6	FEVER	1	1	2	1	1	1	2	2	2	2	2	2	2	2	2	2	2			NA	101	84	32	84	115	64	2	1	2	2	1	2	2	2	2
KH021	2	33	1	23.1481	Greater High School	80000	1	1	1	5	2	3	FEVER	1	2	2	2	2	2	2	2	2	2	2	2	2	2	2	2	2			NA	101	99	17	88	135	90	0	2	2	2	2	2	2	2	2
KH022	2	46	1	22.8571	Greater High School	50000	0	2	2	11	5	9	COUGH	1	1	2	2	2	2	2	2	2	2	2	2	2	2	2	2	2			NA	102	99	22	80	120	80	2	2	2	2	1	2	2	2	1	EPILEPSY
KH023	2	65	1	24.093	Greater High School	60000	0	2	2	13	5	6	FEVER	1	1	2	2	2	1	2	2	2	2	2	2	2	2	2	2	2			NA	101	94	23	121	157	95	2	1	2	1	2	2	2	2	2
KH024	4	68	1	29.3848	Greater High School	70000	0	2	2	12	6	7	FEVER	1	1	2	1	2	2	2	2	2	2	2	2	2	2	2	2	2			NA	102	81	25	65	142	83	0	2	2	2	2	2	2	2	2
KH025	2	26	1	23.5102	Greater High School	100000	0	1	1	14	7	9	RUNNY NOSE	1	1	2	2	1	1	1	2	2	2	2	2	2	2	2	2	2			NA	101	98	19	96	134	93	0	2	2	2	2	2	2	2	2
KH026	4	62	1	31.0735	Greater High School	50000	2	2	2	15	9	10	COUGH	1	1	2	1	2	2	2	2	2	2	2	2	2	2	2	2	1	BACK PAIN		NA	102	86	32	86	166	87	1	2	2	1	2	2	2	2	2
KH027	4	50	1	23.7387	Greater High School	50000	0	2	2	14	9	10	FEVER	1	1	1	1	1	1	2	2	2	2	2	2	2	2	2	2	2			NA	104	87	40	80	118	70	1	1	2	2	2	2	2	2	2
KH028	4	50	2	20.5442	Less Equal High School	16000	1	2	2	9	3	6	FEVER	1	1	2	1	2	2	2	2	1	2	2	2	2	2	2	1	2			NA	103	81	27	83	137	69	2	1	2	2	1	2	2	2	2
KH029	4	38	1	30.1162	Greater High School	40000	1	2	1	12	7	7	RUNNY NOSE	1	1	2	1	2	2	1	2	2	2	2	2	2	2	2	2	2			NA	101	96	28	83	129	77	1	2	2	1	2	2	2	2	2
KH030	3	34	1	29.7458	Greater High School	30000	0	2	2	9	3	8	FEVER	1	1	2	1	2	2	2	2	2	2	2	2	2	2	2	2	2			NA	104	91	30	108	108	64	0	2	2	2	2	2	2	2	2
KH031	2	60	2	30.4832	Less Equal High School	60000	4	2	1	8	3	5	FEVER	1	2	2	2	1	1	2	2	2	2	2	2	2	2	2	2	2			NA	101	97	22	80	141	90	0	2	2	2	2	2	2	2	2
KH032	4	53	2	24.093	Less Equal High School	150000	0	2	1	4	1	3	FEVER	1	1	2	1	1	1	2	2	2	2	2	2	2	2	2	2	2			NA	102	85	28	95	113	66	2	1	2	2	1	2	2	2	2
KH033	2	44	1	30.0041	Greater High School	180000	1	2	1	10	5	5	FEVER	1	2	2	2	2	2	2	2	2	2	2	2	2	2	2	2	2			NA	101	99	22	100	127	85	0	2	2	2	2	2	2	2	2
KH034	3	65	1	24.623	Greater High School	100000	1	2	2	12	7	9	FEVER	1	1	2	1	2	2	2	2	2	2	2	2	2	2	2	2	2			NA	102	91	28	83	147	86	1	2	1	2	2	2	2	2	2
KH035	4	53	1	23.597	Less Equal High School	50000	2	2	2	14	7	8	FEVER	1	1	2	1	2	2	2	2	2	2	2	2	2	2	2	2	2			NA	103	82	21	75	122	83	0	2	2	2	2	2	2	2	2
KH036	2	52	2	30.4832	Greater High School	50000	2	2	2	8	3	4	LOSS OF SMELL	2	2	1	2	1	1	2	2	2	2	2	2	2	2	2	2	2			NA	NA	98	20	58	130	80	2	2	2	1	1	2	2	2	2
KH037	4	50	1	37.2024	Greater High School	60000	4	2	2	11	3	9	FEVER	1	1	2	1	1	1	2	2	2	2	2	2	2	2	2	2	2			NA	101	88	26	71	119	65	2	1	2	1	2	2	2	2	2
KH038	4	66	1	27.1605	Greater High School	35000	4	2	2	9	2	8	FEVER	1	2	2	1	2	2	2	2	2	2	2	2	2	2	2	2	2			NA	102	87	32	96	108	70	0	2	2	2	2	2	2	2	2
KH039	4	63	1	29.7211	Less Equal High School	60000	4	2	2	10	5	6	FEVER	1	1	2	1	2	2	2	2	2	2	2	2	2	2	2	2	2			NA	101	87	30	90	117	68	2	1	2	1	2	2	2	2	2
KH040	4	50	2	28.578	Less Equal High School	70000	1	2	2	17	15	15	FEVER	1	1	2	1	2	2	2	2	1	2	2	2	2	2	2	2	2			NA	102	89	30	72	135	81	2	1	2	1	2	2	2	2	2
MH001	3	50	1	25.3444	Less Equal High School	30000	0	2	2	16	13	14	FEVER	1	1	2	1	1	1	2	2	2	2	2	2	2	2	2	1	2			NA	104	94	16	84	130	80	2	1	1	2	2	2	2	2	2
MH002	3	36	2	27.7662	Greater High School	15000	0	1	1	11	5	6	MUSCLE ACHES	1	2	2	1	2	2	2	2	1	2	2	2	2	2	2	2	2			NA	102	94	18	82	120	70	1	2	2	2	2	2	2	1	2
MH003	2	37	2	27.5556	Greater High School	100000	5	1	1	7	1	4	FEVER	1	1	2	2	1	1	2	2	2	2	1	1	2	2	2	2	2			NA	103	97	16	78	111	76	1	2	2	1	2	2	2	2	2
MH004	2	37	2	23.1247	Greater High School	37000	4	1	1	6	0	2	FEVER	1	1	1	2	1	2	2	2	2	1	2	2	1	2	1	2	2			NA	102	97	17	78	100	70	0	2	2	2	2	2	2	2	2
MH005	2	52	2	24.8358	Greater High School	40000	1	1	1	8	5	7	FEVER	1	2	2	2	2	1	1	2	2	2	2	2	1	2	2	2	2			NA	100	100	20	75	120	80	1	2	2	1	2	2	2	2	2
MH006	2	41	2	23.3871	Greater High School	50000	1	1	1	12	8	11	FEVER	1	2	2	2	2	2	2	2	2	1	2	2	2	2	2	2	2			NA	100	99	18	111	100	70	1	2	2	2	1	2	2	2	2
MH007	2	45	1	23.8462	Greater High School	50000	1	1	1	12	8	11	FEVER	1	2	1	2	2	2	2	2	1	1	2	2	1	2	2	2	2			NA	101	99	20	88	100	70	1	1	2	2	2	2	2	2	2
MH008	2	55	2	24.2188	Greater High School	70000	0	2	2	10	5	9	FEVER	1	1	2	2	2	2	2	2	2	2	2	2	1	2	1	1	2			NA	103	96	18	76	120	80	2	1	2	1	2	2	2	2	2
MH009	3	50	1	24.0916	Greater High School	100000	1	2	1	10	4	9	FEVER	1	1	2	1	2	2	2	2	2	2	2	2	2	2	2	2	2			NA	103	94	28	98	150	95	1	1	2	2	2	2	2	2	2
MH010	4	38	1	23.462	Greater High School	39000	0	1	2	13	3	9	FEVER	1	1	2	1	2	2	2	2	1	2	2	2	2	2	2	2	2			NA	102	72	39	102	171	109	2	1	2	2	2	1	2	2	2
MH011	4	70	1	17.6095	Less Equal High School	50000	0	1	2	6	0	5	COUGH	1	1	2	1	2	2	2	2	2	2	2	2	2	2	2	2	2			NA	100	81	42	91	97	53	1	2	2	2	2	1	2	2	2
MH012	3	51	1	22.4438	Less Equal High School	100000	1	2	2	9	5	7	FEVER	1	1	2	1	2	2	2	2	2	2	2	2	2	2	2	2	2			NA	102	92	34	72	149	101	2	1	2	1	2	2	2	2	2
MH013	4	55	2	31.2417	Less Equal High School	200000	2	2	2	3	1	2	FEVER	1	1	2	1	2	2	2	2	2	2	2	2	2	2	1	1	2			NA	102	88	38	89	101	62	4	1	2	1	1	2	2	1	2
MH014	4	65	1	24.9468	Less Equal High School	40000	0	2	2	11	10	9	FEVER	1	2	1	1	2	1	2	1	2	1	2	2	2	2	2	2	2			NA	102	44	38	78	118	64	0	2	2	2	2	2	2	2	2
MH015	3	36	1	20.0317	Greater High School	20000	0	1	2	9	5	7	FEVER	1	1	2	1	2	2	2	2	2	1	2	2	1	2	2	1	2			NA	104	91	38	76	102	70	1	1	2	2	2	2	2	2	2
MH016	3	54	1	24.2367	Less Equal High School	20000	0	1	1	10	6	9	FEVER	1	1	2	1	2	1	2	2	2	1	2	2	2	2	2	2	2			NA	102	92	38	72	122	61	0	2	2	2	2	2	2	2	2
MH017	4	44	2	26.3973	Less Equal High School	35000	1	2	2	10	6	9	FEVER	1	1	2	1	1	1	2	2	2	2	2	2	1	2	2	1	2			NA	104	86	29	76	140	68	2	1	2	1	2	2	2	2	2
MH018	2	68	1	26.2043	Greater High School	50000	2	1	2	4	-2	3	FEVER	1	1	2	2	1	1	2	1	2	2	2	2	2	2	2	2	2			NA	101	97	30	82	136	83	0	2	2	2	2	2	2	2	2
MH019	3	62	2	30.6429	Less Equal High School	50000	2	1	2	10	3	9	FEVER	2	1	2	1	1	1	2	1	2	2	2	2	1	2	2	2	2			NA	100	94	26	83	140	72	2	1	2	1	2	2	2	2	2
MH020	3	56	1	19.1069	Less Equal High School	25000	0	2	1	10	8	7	SHORTNESS OF BREATH	1	1	2	1	1	2	2	2	1	2	2	2	2	2	2	1	2			NA	102	95	29	90	150	97	1	2	2	1	2	2	2	2	2
MH021	4	65	1	27.0432	Greater High School	40000	1	2	1	11	10	9	COUGH	1	1	2	1	2	2	2	2	2	2	2	2	2	2	2	2	2			NA	102	85	40	65	134	66	2	1	1	2	2	2	2	2	2
MH022	3	58	1	25.7325	Greater High School	100000	1	2	2	8	4	6	FEVER	1	1	2	1	2	1	1	1	2	1	2	2	1	2	2	2	2			NA	102	90	34	108	128	86	0	2	2	2	2	2	2	2	2
MH023	3	65	1	25.5208	Greater High School	35000	0	2	2	7	4	6	COUGH	1	1	2	1	1	1	1	2	2	2	2	2	2	2	2	2	2			NA	103	95	28	97	152	97	0	2	2	2	2	2	2	2	2
MH024	3	26	1	27.7549	Greater High School	50000	2	1	2	10	6	9	FEVER	1	1	2	1	2	1	2	2	2	1	2	2	1	2	2	2	2			NA	103	96	37	126	142	82	0	2	2	2	2	2	2	2	2
MH025	3	56	2	25.8264	Greater High School	50000	3	2	2	4	2	3	COUGH	2	1	2	1	2	2	1	2	2	2	2	2	1	2	2	1	2			NA	100	97	38	96	143	85	3	1	2	1	1	2	2	2	2
MH026	3	65	1	24.5972	Greater High School	50000	3	2	2	8	4	7	RUNNY NOSE	2	1	2	1	2	1	1	2	1	2	2	2	2	2	1	1	2			NA	99	91	31	92	102	67	1	2	1	2	2	2	2	2	2
MH027	2	65	1	28.4927	Less Equal High School	100000	1	2	2	9	5	8	FEVER	1	2	2	2	2	1	2	2	2	2	2	2	2	2	2	2	2			NA	102	97	27	92	111	60	1	2	1	2	2	2	2	2	2
MH028	4	76	2	32.2581	Less Equal High School	16000	1	2	2	9	6	8	FEVER	1	1	1	1	2	1	2	2	2	2	2	2	1	2	2	2	2			NA	101	88	30	104	155	87	2	1	2	2	1	2	2	2	2
MH029	2	32	1	24.5972	Greater High School	50000	2	2	2	7	3	6	HEADACHE	1	1	2	2	2	1	2	2	2	1	2	2	1	2	1	2	2			NA	105	96	26	107	128	76	0	2	2	2	2	2	2	2	2
[truncated: 47 more columns]
